# Supplementary material for: Tuned polymerization of the transcription factor Yan limits off-DNA sequestration to confer context-specific repression
Source: eLife. 2018 Nov 9;7:e37545. doi: 10.7554/eLife.37545 (PMC6226293; doi:10.7554/eLife.37545)
Supplement: Figure 1—source data 1. — Concentrations of Yan at which 50% or greater occupancy at the ETS site is achieved are plotted as a function of SAM–SAM interaction strength. The data for monomers alone correspond to Figure 1. Subsequent data show the results of calculations that allow binding of both monomers and dimers to DNA, or of monomers, dimers and trimers. [file elife-37545-fig1-data1.xlsx]

## Sheet: Sheet1
	Monomers			Monomers and Dimers			Monomers, Dimers, and Trimers
	Lower Limit	Upper Limit		Lower Limit	Upper Limit		Lower Limit	Upper Limit
SAM-SAM Affinity (kcal/mol)	Conc (M)	Conc (M)		Conc (M)	Conc (M)		Conc (M)	Conc (M)
0	5.597e-08	1.36892		5.597e-08	1.39495		5.5967e-08	1.4133
-1	5.573e-08	0.246678		5.58e-08	0.25219		5.5724e-08	0.2545
-2	5.447e-08	0.0444524		5.447e-08	0.045272		5.4462e-08	0.045834
-3	4.858e-08	0.00802287		4.858e-08	0.0081694		4.8576e-08	0.0082681
-4	3.078e-08	0.00145839		3.08e-08	0.00148493		3.0774e-08	0.0015026
-5	1.041e-08	0.000268839		1.05e-08	0.00027373		1.0406e-08	0.00027695
-6	2.38e-09	5.0002e-05		2.38e-09	5.0912e-05		2.3793e-09	5.151e-05
-7	5e-10	9.31921e-06		4.98e-10	9.4889e-06		4.9719e-10	9.6002e-06
-8	1.01673e-10	1.73775e-06		1.01673e-10	1.7694e-06		1.01666e-10	1.7901e-06
-9	2.06263e-11	3.24096e-07		2.0625e-11	3.3e-07		2.0625e-11	3.3386e-07
-10	4.16887e-12	6.04499e-08		4.1686e-12	6.1551e-08		4.168e-12	6.2271e-08
-11	8.40818e-13	1.12756e-08		8.4074e-13	1.1481e-08		8.4074e-13	1.1615e-08
-12	1.69357e-13	2.10326e-09		1.6935e-13	2.1416e-09		1.69341e-13	2.1666e-09
-13	3.40803e-14	3.92333e-10		3.40803e-14	3.9949e-10		3.4076e-14	4.0415e-10
-14	6.85345e-15	7.31852e-11		6.8527e-15	7.452e-11		6.8527e-15	7.539e-11
