# Supplementary material for: Tuned polymerization of the transcription factor Yan limits off-DNA sequestration to confer context-specific repression
Source: eLife. 2018 Nov 9;7:e37545. doi: 10.7554/eLife.37545 (PMC6226293; doi:10.7554/eLife.37545)
Supplement: Figure 7—source data 1. [file elife-37545-fig7-data1.xls]

# This file is generated by MACS version 2.1.1.20160309
# Command line: callpeak -t ip_Yan.fastq.gz.bam -c input_Yan.fastq.gz.bam -f BAM -g dm -n Yan --nomodel
# ARGUMENTS LIST:
# name = Yan
# format = BAM
# ChIP-seq file = ['ip_Yan.fastq.gz.bam']
# control file = ['input_Yan.fastq.gz.bam']
# effective genome size = 1.20e+08
# band width = 300
# model fold = [5, 50]
# qvalue cutoff = 5.00e-02
# Larger dataset will be scaled towards smaller dataset.
# Range for calculating regional lambda is: 1000 bps and 10000 bps
# Broad region calling is off
# Paired-End mode is off

# tag size is determined as 49 bps
# total tags in treatment: 23628188
# tags after filtering in treatment: 18912670
# maximum duplicate tags at the same position in treatment = 1
# Redundant rate in treatment: 0.20
# total tags in control: 8437992
# tags after filtering in control: 7596959
# maximum duplicate tags at the same position in control = 1
# Redundant rate in control: 0.10
# d = 200
chr	start	end	length	abs_summit	pileup	-log10(pvalue)	fold_enrichment	-log10(qvalue)	name
chr2L	1142989	1143275	287	1143133	38.56	7.99740	2.74735	3.89347	Yan_peak_1
chr2L	2161655	2162788	1134	2162616	63.06	7.85186	2.13549	3.76715	Yan_peak_2
chr2L	2163116	2163362	247	2163175	45.39	6.99917	2.32884	3.04706	Yan_peak_3
chr2L	2177966	2178745	780	2178442	52.62	5.64996	1.98596	1.97411	Yan_peak_4
chr2L	2203132	2203422	291	2203253	49.01	8.89088	2.55131	4.65651	Yan_peak_5
chr2L	3632600	3632873	274	3632751	42.18	9.78664	2.95733	5.41187	Yan_peak_6
chr2L	4022123	4022322	200	4022205	35.75	6.18749	2.45000	2.39231	Yan_peak_7
chr2L	4360869	4361519	651	4360880	36.55	5.30301	2.20903	1.70818	Yan_peak_8
chr2L	6956786	6957061	276	6956801	51.82	6.84280	2.20073	2.91714	Yan_peak_9
chr2L	7423413	7423866	454	7423590	45.79	9.17113	2.76223	4.89024	Yan_peak_10
chr2L	7512554	7513147	594	7512740	49.01	14.05797	3.52153	9.24223	Yan_peak_11
chr2L	8419326	8420449	1124	8419724	63.87	10.99498	2.59472	6.47408	Yan_peak_12
chr2L	8528881	8529265	385	8529074	49.41	7.26566	2.29125	3.26794	Yan_peak_13
chr2L	11445717	11446459	743	11446087	51.01	15.95832	3.80733	11.00274	Yan_peak_14
chr2L	12841681	12841883	203	12841733	34.95	5.13681	2.24667	1.57102	Yan_peak_15
chr2L	15761497	15761822	326	15761631	41.78	10.05206	3.09966	5.65198	Yan_peak_16
chr2L	16284871	16285132	262	16284942	48.60	9.69681	2.75578	5.32887	Yan_peak_17
chr2L	18012263	18012765	503	18012473	41.37	10.19219	3.10166	5.76777	Yan_peak_18
chr2L	19575214	19576582	1369	19576049	77.93	17.66434	3.15708	12.57103	Yan_peak_19
chr2L	19996888	19997304	417	19997070	45.79	10.94678	3.11948	6.43081	Yan_peak_20
chr2R	3038182	3038464	283	3038372	38.16	6.47714	2.38782	2.62903	Yan_peak_21
chr2R	3081373	3081727	355	3081491	42.58	8.22144	2.65724	4.08168	Yan_peak_22
chr2R	3474113	3474320	208	3474318	52.22	4.78256	1.83515	1.31981	Yan_peak_23
chr2R	4181093	4181387	295	4181241	40.97	9.66724	3.07226	5.30212	Yan_peak_24
chr2R	6451839	6452228	390	6451971	53.42	10.38022	2.72121	5.93313	Yan_peak_25
chr2R	7479876	7480087	212	7480067	40.17	6.92735	2.42740	2.98273	Yan_peak_26
chr2R	9079195	9079395	201	9079288	42.98	8.22144	2.68173	4.08168	Yan_peak_27
chr2R	9822064	9822400	337	9822205	33.34	6.29299	2.51361	2.47399	Yan_peak_28
chr2R	10315292	10315558	267	10315439	41.37	6.63725	2.35409	2.75532	Yan_peak_29
chr2R	10874152	10874809	658	10874628	49.41	11.71986	3.08869	7.12279	Yan_peak_30
chr2R	10914820	10915052	233	10914888	38.56	5.47003	2.19788	1.82847	Yan_peak_31
chr2R	11005812	11006075	264	11005922	42.98	6.39753	2.31476	2.56000	Yan_peak_32
chr2R	11236968	11237216	249	11237037	47.40	9.23265	2.68883	4.94613	Yan_peak_33
chr2R	11487752	11488204	453	11487955	44.59	10.42626	3.03914	5.96999	Yan_peak_34
chr2R	14194721	14194928	208	14194864	43.38	8.26612	2.62306	4.12440	Yan_peak_35
chr2R	14216899	14217407	509	14217226	45.79	7.47212	2.43710	3.44970	Yan_peak_36
chr2R	14765331	14765709	379	14765595	38.96	8.64826	2.92525	4.43977	Yan_peak_37
chr2R	15466217	15466464	248	15466327	38.96	8.34325	2.85454	4.18754	Yan_peak_38
chr2R	16962771	16963081	311	16962962	40.57	8.27088	2.73489	4.12704	Yan_peak_39
chr2R	19597203	19597460	258	19597271	48.60	11.12545	3.02464	6.59452	Yan_peak_40
chr3L	140893	141150	258	140973	36.55	5.92408	2.34709	2.17677	Yan_peak_41
chr3L	1401549	1401828	280	1401695	33.74	6.29299	2.54301	2.47399	Yan_peak_42
chr3L	2084869	2085390	522	2085061	40.17	9.66724	3.01346	5.30212	Yan_peak_43
chr3L	3070341	3070691	351	3070564	45.79	8.33069	2.59957	4.18072	Yan_peak_44
chr3L	3417800	3419136	1337	3418529	72.71	24.59290	4.33560	18.88815	Yan_peak_45
chr3L	4108611	4108947	337	4108782	46.19	7.34756	2.35970	3.34089	Yan_peak_46
chr3L	6210968	6211209	242	6211053	36.55	5.30301	2.20903	1.70818	Yan_peak_47
chr3L	6736690	6737145	456	6736836	53.83	7.01029	2.19304	3.05739	Yan_peak_48
chr3L	8818939	8819285	347	8819124	42.98	7.77434	2.59013	3.69670	Yan_peak_49
chr3L	9542580	9543076	497	9542909	43.38	9.01715	2.77388	4.76695	Yan_peak_50
chr3L	9846163	9847001	839	9846396	49.41	13.11858	3.36049	8.36400	Yan_peak_51
chr3L	10705065	10705297	233	10705085	38.56	6.75587	2.47262	2.84056	Yan_peak_52
chr3L	10733228	10733787	560	10733412	54.63	17.65405	4.03111	12.56548	Yan_peak_53
chr3L	10754325	10754618	294	10754458	37.36	6.33454	2.39730	2.50554	Yan_peak_54
chr3L	10769422	10769760	339	10769433	42.98	7.04633	2.44336	3.08560	Yan_peak_55
chr3L	10770290	10770521	232	10770436	35.75	5.52475	2.29688	1.87265	Yan_peak_56
chr3L	10770972	10771456	485	10771204	63.87	23.94928	4.74821	18.25739	Yan_peak_57
chr3L	10845461	10845680	220	10845587	39.37	6.48464	2.37443	2.62903	Yan_peak_58
chr3L	12259978	12260270	293	12260003	35.75	6.92955	2.62501	2.98273	Yan_peak_59
chr3L	13487656	13487858	203	13487656	45.39	4.80543	1.93294	1.33442	Yan_peak_60
chr3L	14183884	14184259	376	14184079	39.37	7.18782	2.52283	3.20759	Yan_peak_61
chr3L	16466261	16466946	686	16466504	48.20	9.69681	2.73346	5.32887	Yan_peak_62
chr3L	16470082	16470434	353	16470221	41.78	10.19219	3.13107	5.76777	Yan_peak_63
chr3L	16477411	16477621	211	16477518	42.98	7.04633	2.44336	3.08560	Yan_peak_64
chr3L	17004056	17004274	219	17004133	46.19	8.03104	2.48389	3.92442	Yan_peak_65
chr3L	19072360	19072643	284	19072471	52.22	10.74457	2.80101	6.24703	Yan_peak_66
chr3L	19165048	19165493	446	19165288	51.82	8.73600	2.51512	4.51515	Yan_peak_67
chr3L	21246647	21246930	284	21246762	41.37	7.32449	2.49257	3.32147	Yan_peak_68
chr3L	21247271	21247597	327	21247420	41.78	5.44400	2.13877	1.80857	Yan_peak_69
chr3R	12762	13063	302	12836	44.59	8.65797	2.68160	4.44417	Yan_peak_70
chr3R	1149599	1149840	242	1149754	33.34	6.29299	2.51361	2.47399	Yan_peak_71
chr3R	3300313	3300663	351	3300489	42.58	10.37695	3.11277	5.93194	Yan_peak_72
chr3R	4709336	4709539	204	4709474	39.37	9.15252	2.95465	4.87485	Yan_peak_73
chr3R	5995936	5996746	811	5996357	68.29	27.57409	5.07164	21.58494	Yan_peak_74
chr3R	7713648	7713927	280	7713682	49.81	9.35005	2.67416	5.04755	Yan_peak_75
chr3R	9620197	9620682	486	9620361	44.19	11.11293	3.15541	6.58384	Yan_peak_76
chr3R	10479026	10479265	240	10479161	45.39	7.60890	2.44161	3.57069	Yan_peak_77
chr3R	11182252	11183318	1067	11182908	56.64	12.71457	3.03357	8.00113	Yan_peak_78
chr3R	11253348	11253640	293	11253405	37.36	7.05584	2.55712	3.08924	Yan_peak_79
chr3R	11477871	11478123	253	11477911	36.15	5.92408	2.32199	2.17677	Yan_peak_80
chr3R	11851636	11851919	284	11851713	40.57	6.76196	2.41688	2.84497	Yan_peak_81
chr3R	13783235	13783528	294	13783299	37.76	5.68615	2.27991	2.00323	Yan_peak_82
chr3R	17432612	17432944	333	17432848	44.59	7.89324	2.53262	3.80112	Yan_peak_83
chr3R	17476358	17476585	228	17476552	38.16	5.47003	2.17557	1.82847	Yan_peak_84
chr3R	17685521	17685812	292	17685625	44.19	11.15485	3.16425	6.61909	Yan_peak_85
chr3R	19159506	19160264	759	19160003	62.26	22.66644	4.51867	17.07373	Yan_peak_86
chr3R	19164571	19164977	407	19164735	40.97	7.63015	2.62325	3.58394	Yan_peak_87
chr3R	20098690	20098990	301	20098824	44.19	6.55834	2.25927	2.69495	Yan_peak_88
chr3R	20115509	20116143	635	20115984	44.99	4.94771	1.99952	1.45070	Yan_peak_89
chr3R	21340424	21342057	1634	21341303	78.33	27.02581	4.40716	21.07737	Yan_peak_90
chr3R	21344010	21344304	295	21344108	42.58	8.88183	2.79351	4.64851	Yan_peak_91
chr3R	21381319	21381909	591	21381464	44.19	10.42626	3.01237	5.96999	Yan_peak_92
chr3R	21843363	21843572	210	21843526	44.19	8.17547	2.56444	4.04314	Yan_peak_93
chr3R	21880818	21881740	923	21881156	61.06	12.46601	2.82074	7.77765	Yan_peak_94
chr3R	22361766	22362357	592	22362041	51.82	12.08649	3.10691	7.44227	Yan_peak_95
chr3R	24657343	24658026	684	24657770	58.24	9.58150	2.46852	5.24857	Yan_peak_96
chr3R	26081688	26081909	222	26081764	40.97	6.89951	2.46894	2.96313	Yan_peak_97
chr3R	26102585	26102893	309	26102822	43.78	8.20393	2.63434	4.06540	Yan_peak_98
chrX	1459856	1460335	480	1460232	41.37	8.92154	2.82491	4.67720	Yan_peak_99
chrX	1841493	1841919	427	1841774	34.14	6.71095	2.56521	2.82521	Yan_peak_100
chrX	1845460	1845666	207	1845565	36.15	7.38965	2.65370	3.37424	Yan_peak_101
chrX	2017689	2018080	392	2017959	38.96	7.81364	2.73349	3.73255	Yan_peak_102
chrX	2031137	2031358	222	2031185	37.36	7.05584	2.55712	3.08924	Yan_peak_103
chrX	2187342	2187577	236	2187460	36.96	7.67213	2.77824	3.60577	Yan_peak_104
chrX	2211477	2211831	355	2211587	44.19	11.82616	3.30748	7.20114	Yan_peak_105
chrX	2349608	2350108	501	2349785	38.16	8.64826	2.86644	4.43977	Yan_peak_106
chrX	3240234	3240447	214	3240320	40.97	9.66724	3.07226	5.30212	Yan_peak_107
chrX	3638560	3638844	285	3638757	44.19	5.43924	2.05389	1.80625	Yan_peak_108
chrX	7195076	7195368	293	7195176	35.75	5.52475	2.29688	1.87265	Yan_peak_109
chrX	7795087	7796044	958	7795336	51.42	15.95832	3.83673	11.00274	Yan_peak_110
chrX	8306750	8307004	255	8306759	36.15	5.92408	2.32199	2.17677	Yan_peak_111
chrX	9479209	9479725	517	9479355	42.18	10.72714	3.16047	6.23362	Yan_peak_112
chrX	10826421	10826699	279	10826550	35.75	7.20080	2.69003	3.20759	Yan_peak_113
chrX	11579570	11579914	345	11579741	39.37	8.89144	2.89564	4.65671	Yan_peak_114
chrX	12645996	12646251	256	12646168	32.94	5.85713	2.48421	2.12154	Yan_peak_115
